# Supplementary material for: Parental work hours and household income as determinants of unhealthy food and beverage intake in young Australian children
Source: Public Health Nutr. 2022 Feb 9;25(8):2125–36. doi: 10.1017/S1368980022000349 (PMC9991677; doi:10.1017/S1368980022000349)
Supplement: Supplementary file 1 [file S1368980022000349sup.zip]

Archive with 2 entries (2 files):
- S1368980022000349sup001.docx
- S1368980022000349sup002.docx
